# Supplementary material for: Transgenerational Diapause as an Avoidance Strategy against Bacterial Pathogens in Caenorhabditis elegans
Source: mBio. 2017 Oct 10;8(5):e01234-17. doi: 10.1128/mBio.01234-17 (PMC5635688; doi:10.1128/mBio.01234-17)
Supplement: DATA SET S1 [file mbo005173513sd1.xlsx]

## Sheet: Calculus
Figures		E. coli OP50							S. TyphiTy2							S. Typhimurium MST1											P. aeruginosa PAO1														P. aeruginosa PA14
		100	100	100	100	100	100		91.07	91.96	89.28	97.42	95.38	89.2		94.8	102.8	102	84.7	86.3	71.7	87	97.5	70.8	55.8		71.1	74.7	63.3	70	60.2	79.8	81.1	62.2	76.8	56.4	62	69.6	37.5		0	0	0
1A	average growth	100							92.385							85.34											66.5154														0
		0	0	0	0	0	0		0	0	0	0	0	0		11.1	9.3	7.9	8.3	11.8	8.5	6.3	12.3				5.8	5.9	7.4	5.5	5.8	4.5	2.1								0	0	0
1B	average dauer formation	0							0							9.4375											5.28571														0
		E. coli OP50										P. aeruginosa PAO1										S. Typhimurium MST1							dauers on P. aeruginosa														dauers on S. Typhimurium
		95	98	84	120	90	107	110	101	114		788	812	828	1128	1324	1276	2300	2220	2600		1148	1272	1328	812	880	1108		0	0	0	0	0	0	0	0	0	0	0	0	0		0	0	0	0	0
1E	average CFU per F2 worm	102.111										1475.11										1091.33							0														0
2A and B		E. coli OP50															P. aeruginosa PAO1												S. Typhimurium
	development	24 hrs			48 hrs						72 hrs						24 hrs			48 hrs						72 hrs			24 hrs			48 hrs					72 hrs
	L1	2.1	7.3	10.7	0.4	2	1.3	1.2	2.9	2.7	0	0	0	0	0	0	35.7	34.8	31.5	1.3	0	0	0	0	0	0	0	0	30.8943	30.8333	30.2158	0	1.81818	0	0	0	0	0	0
	L2	96.7	92.4	89.3	5.2	6.7	4.3	7.3	7.4	6.8	0	0	0	0	0	0	59.5	55.1	58.9	14.5	12	9.5	12.5	14	20	0	0	0	65.0406	65	64.0288	9.09091	7.27273	12.987	20.5128	16.0494	1.2987	0	0
	L3	1.2	0.3	0	32.6	35.6	33.5	34.1	26.5	31.5	1.4	2.9	1.5	12.2	5.2	4.1	0	0	0	30.3	30	27	21.4	18	20	0	3.5	5	1.23711	0.291545	0	28.5714	26.3636	29.8701	25.641	20.9876	5.84416	6.41026	7.40741
	Dauer like	0	0	0	0	0	0	0	0	0	0	0	0	0	0	0	4.8	10.1	9.6	9.2	10.1	9.5	12.5	12	8.3	10.7	10.5	8.3	4.06504	4.16667	5.7554	10.3896	8.18182	8.44156	8.97436	13.5802	8.44156	10.2564	13.5802
	L4	0	0	0	61.9	55.7	60.9	57.3	63.2	58.9	4.9	5.8	4.8	7.3	5.7	4.1	0	0	0	44.7	47.8	54.1	53.6	56	51.7	10.7	7	8.3	0	0	0	51.9481	56.3636	48.7013	44.8718	49.3827	9.09091	8.97436	8.64198
	Adults	0	0	0	0	0	0	0	0	0	93.6	91.3	93.7	80.5	89.1	91.8	0	0	0	0	0	0	0	0	0	78.6	78.9	78.3	0	0	0	0	0	0	0	0	75.3247	74.359	70.3704
		E. coli OP50															P. aeruginosa PAO1												S. Typhimurium
	Average	24 hrs			48 hrs						72 hrs						24 hrs			48 hrs						72 hrs			24 hrs			48 hrs					72 hrs
	L1	6.7			1.75						0						34			0.216667						0			30.6478			0.363636					0
	L2	92.8			6.28333						0						57.8333			13.75						0			64.6898			13.1826					15.5
	L3	0.5			32.3						4.55						0			24.45						2.83333			0.509553			26.2868					19.8
2B	Dauer like	0			0						0						8.16667			10.2667						9.83333			4.66237			9.91352					10.9333
	L4	0			59.65						5.43333						0			51.3167						8.66667			0			50.2535					53.7667
	Adults	0			0						90						0			0						78.6			0			0					0
	dauer formation
2C	succesive generations	F1			F2							F3			F5
	P. aeruginosa	0	0	0	6.8	2.2	4.8					5.2	5.2	6.2	12.4	10	8.4
	average	0			4.6							5.53333			10.2667
2D	S. Typhimurium	0	0	0	14.4	8.8	7.6	5.6	8	4.8	4.8	4.4	5.6	8	4.8	4.8	2.4
	average	0			10.2667							6			4
	dauer formation							average
3B	E. coli killed	0	0	0	0	0	0	0
	P. aeruginosa live	7.6	3.6	11.2	5.8	4.5	2.1	5.8
	P. aeruginosa killed	0	0	0	0	0	0	0
	S. Typhimurium live	4	7.4	13.6	9.4	6.2	8.4	8.16667
	S. Typhimurium killed	0	0	0	0	0	0	0
	dauer formation				average
3C	F1 PAO to F2 PAO1	14.2	7.8	8	10
	F1 PAO to F2 PAO1 UV killed	0	0	0	0
	F1 PAO1 to F2 OP50	0	0	0	0
	F1 MST1 to F2 MST1	6	7.8	11.4	8.4
	F1 MST1 to F2 MST1 UV killed	0	0	0	0
	F1 MST1 to F2 OP50	0	0	0	0
	dauer formation	experienced				naïve
3D	E. coli OP50	0	0	0	0	0	0	0	0
	PAO1	100	100	100	100	0	0	0	0
	MST1	100	100	100	100	0	0	0	0
	dauer formation
3E	E. coli OP50	0	0	0							0
	P. aeruginosa PAO1	7.6	3.6	5.8	5.9	7.4	5.5	5.8	4.5	2.1	5.35556
	E. coli (P) + PAO1(S)	0	0	0							0
	MST1	4	7.4	13.6	9.4	6.2	8.2				8.13333
	E. coli (P) + MST1 (S)	0	0	0							0
	dauer formation
3F	E. coli OP50	0	0	0								0
	F2 hatched on parental plates	3.8	1.8	5.6	5.8	5.9	7.4	5.5	5.8	4.5	2.1	4.82
	F2 embryos alone	4.5	4.5	6.3								5.1
	transgenerational
	dauer formation	always on E. coli OP50								average		subject to changes on food									average
4B	F1	0	0	0	0	0	0	0	0	0		0	0	0	0	0	0	0	0	0	0
	F2	0	0	0	0	0	0	0	0	0		9.7	6.2	7.7	2.9	4.18	4.37	4.76			5.68714
	F3	0	0	0	0	0	0	0	0	0		0	0	0	0	0	0	0	0	0	0
	F4	0	0	0	0	0	0	0	0	0		0	0	0	0	0	0	0	0	0	0
	F5	0	0	0	0	0	0	0	0	0		5.9	4.8	0	5.7	4.12	4.54	4.5			4.22286
	F6	0	0	0	0	0	0	0	0	0		9.4	10.2	7.8	2.5	2.8	8.92	3.68	4.61		6.23875
	transgenerationality
	F3	4.7	5.1	6.1	5.3
	F4	4.8	6.3	5.6	5.56667
	F5	5.7	4.1	4.5	4.76667
	F6	3.2	5.7	7.9	5.6
	F7	4.1	7.2	5.9	5.73333
	F8	0	0	1.6	0.533333
	F9	0	0	1.1	0.366667
	F10	0	0	0	0
	dauer formation	PAO1					MST1
5B	self	4.6	3.9	5.3	4.6		8.3	4.6	6.4	6.43333
	crossed maternal	27.8	22.2	33.3	27.7667		34.7	22.6	28.6	28.6333
	crossed paternal	0	0	0	0		0	0	0	0
	growth
6A	E. coli OP50								average
	wt	100	100	100					100
	sid-1	129.1	101.6	96.9					109.2
	sid-2	13.8	15.9	20.1					16.6
	sid-3	78.5	95.1	71.8	97.1	95.1	76.2	75.6	84.2
	sid-5	78.8	123.5	95.1	78.9	122.1			99.68
	rde-1	96.6	80	74.7					83.7667
	rde-4	57.6	63.7	60.6					60.6333
	ergo-1	94.7	97.3	85.3	87.2				91.125
	sago-1	84.9	110.8	105.1	81.3				95.525
	sago-2	85.5	106.8	72.5	105.9				92.675
	MAGO12	38.6	43.9	35.9					39.4667
	WM126	95	74.9	69.6	89.2				82.175
	WM119	119.6	111.5	132.8					121.3
	nrde-3	89.7	97.2	72.1	80.1				84.775
	drh-3	65.9	65.9	55.3					62.3667
	alg-2	73.8	123.9	108.1					101.933
	growth
	pathogens	MST1 (6B)			average		PAO1 (6C)				average
6B and C	WT	100	100	100	100		100	100	100		100
	sid-2	7.6	13.3		10.45		35.8	40.3	50.1		42.0667
	sid-1	78.7	89.4	74.3	80.8		109.5	118.1	72.8		100.133
	sid-3	53.9	57.9	60.3	57.3667		45.3	42.9	45.9	38.9	43.25
	sid-5	107.7	92.5	109.6	103.267		65	74.3	98.8		79.3667
	rde-1	91.8	53.7	104.3	83.2667		91.5	44.6	83.5		73.2
	ergo-1	114.6	75.1	73.1	87.6		68.9	81.1	76		75.3333
	alg-2	96	110.2	45.5	83.9		129.7	65.8	117.7		104.4
	rde-4	51.8	73.4	116.3	80.5		45	53	57		51.6667
	sago-1	91.9	46.5	99.6	79.3333		44.5	53.5	46		48
	sago-2	59.4	57.5	67.3	61.4		70.9	59.2	50		60.0333
	nrde-3	95.4	54.2	75.8	75.1333		30.1	59.6	58.4		49.3667
	WM126	95.5	55.3	90.5	80.4333		76.7	78.3	58.4		71.1333
	WM119	81	113.1	124.1	106.067		108.3	128.1	58.4		98.2667
	MAGO12	30.1	37.8	33.4	33.7667		15.9	14.1	11.6		13.8667
	drh-3	1.9	18.6		10.25		0	14.7			7.35
	dauer formation	MST1 (5D)								average		PAO1 (5E)									average
6D and E	WT	11.1	9.3	7.9	8.3	11.8	8.5	6.3	12.3	9.4375		5.8	5.9	7.4	5.5	5.8	4.5	2.1	1.9	1.7	4.51111
	sid-1	8.4	4.6	4.6						5.86667		0.8	0	3.4							1.4
	sid-2	0	0	0	4.3					1.075		0	0	0							0
	sid-3	3.7	2.7	3.3						3.23333		0	0	0							0
	sid-5	6.8	17.9	15.6						13.4333		1.4	0	0	5.2	3.8					2.08
	rde-1	0.9	0.3	0						0.4		0	0	0							0
	rde-4	3	5.5	2						3.5		0	1.1	0							0.366667
	ergo-1	7.6	9.8	12.9						10.1		0	0	2.1							0.7
	sago-1	11.9	2.8	12.5						9.06667		1.1	0	1.1							0.733333
	sago-2	0	4.6	0						1.53333		0	0	0							0
	nrde-3	11.4	4.9	10.1						8.8		1.9	0								0.95
	WM126	0.5	1.8	3.8						2.03333		0	0	2.6							0.866667
	WM119	0.4	0.5	0.6						0.5		0	0	0							0
	alg-2	6.8	1.7	1.7						3.4		0	3	0							1
	GFP positive cells
7A	F1	E. coli OP50			average	PAO1			average	MST1			average
	0 hrs	0	0	0	0	0	0	0	0	0	0	0	0
	24 hrs	20	15.3846	16.6667	17.3504	16.6667	11.1111	28.5714	18.7831	76.9231	70	81.8182	76.2471
	48 hrs	20	33.3333	33.333	28.8888	75	73.3333	90.9091	79.7475	85.7143	92.8571	93.3333	90.6349
	72 hrs	33.3333	40	46.6667	40	100	100	100	100	84.6154	76.9231	70	77.1795
7B	F2
	0 hrs	0	0	0	0	75	81.8182	78.5714	78.4632	76.9231	83.3333	91.6667	83.9744
	24 hrs	20	13.3333	20	17.7778	60	60	83.3333	67.7778	100	92.8571	100	97.619
	48 hrs	20	20	26.667	22.2223	78.5714	83.3333	87.5	83.1349	85.7143	83.3333	80	83.0159
	dauer formation											average
S1A	starvation	10.4	10.3	13.6	10.1	11.5	12.7	11	13.2	15.1	14.3	12.22
	S. Typhimurium MST1	11.1	9.3	7.9	8.3	11.8	8.5	6.3	12.3			9.4375
	P. aeruginosa PAO1	5.8	5.9	7.4	5.5	5.8	4.5	2.1				5.28571
	pharyngeal pumping
S1B	(pumps per minute)				average
	E. coli OP50	298	274	278	283.333
	S. Typhimurium MST1	358	368	368	364.667
	P. aeruginosa PAO1	348	348	366	354
									average
S2A	Total siderophores (CAS)	PAO1 +Pi	0.134596	0.170485	0.190631	0.104188	0.100525	0.1578	0.143038
		PAO1 -Pi	0.177328	0.197328	0.245935	0.205153	0.237328	0.2478	0.218479
	Pyoverdin	PAO1 +Pi	47.6825	42.91	50.6026	45.6825	46.91	45.6026	46.565
		PAO1 -Pi	51.4209	64.0592	55.871	56.4209	65.0592	57.871	58.4504
	Pyocianin	PAO1 +Pi	5.3394	4.7893	3.4754	5.1394	4.9893	3.8754	4.60137
		PAO1 -Pi	12.3097	17.1073	14.3242	13.3097	15.1073	14.8242	14.4971
	growth							average
S2B	E. coli OP50	100	100	100				100
	PAO1 High Pi	61.76	67.05	57.64	56.8	80.9	53	62.8583
	PAO1 Low Pi	48.8235	32.6471	43.5294				41.6667
	dauer formation								average
S2C	E. coli OP50	0	0	0					0
	PAO1 High Pi	5.8	5.9	7.4	5.5	5.8	4.5	2.1	5.28571
	PAO1 Low Pi	0.6	0.9	0.7					0.733333
	growth										average
S2D	wild type	56.6159	50.01	50.01	62	63.3	70	60.2	69.6	62.2	60.4373
	lasR	72.37	75.1	73.15							73.54
	pvdS	63.41	54.79	63.79							60.6633
	ppk1	85.6	77.04	66.92							76.52
	dauer formation											average
S2E	wild type	3.06	2.88	2.52	5.8	5.9	7.4	5.5	5.8	4.5	2.1	4.546
	lasR	0.27	0.52	0.27								0.353333
	pvdS	0.93	0.71	0.92								0.853333
	ppk1	1.28	1.01	1.03								1.10667
	growth
S3A	E. coli killed	100	100	100	100
	PAO1 live	56.8	80.9	53	63.5667
	PAO1 killed	60.1432	54.4153	57.2792	57.2792
	MST1 live	77.9	91.1	90	86.3333
	MST1 killed	71.599	74.463	71.599	72.5537
	growth
S3B	E. coli OP50	100	100	100				100
	P. aeruginosa PAO1	56.8	80.9	53				63.5667
	E. coli (P) + PAO1(S)	97.87	96.3565	101.906				98.7108
	S. Typhimurium MST1	77.9	91.1	90	53.31	38.13	64.98	69.2367
	E. coli (P) + MST1 (S)	100	100	100				100
	growth
S3C	E. coli OP50	100	100	100				100
	F2 hatched on P0 plates	61.76	67.05	57.64	56.8	80.9	53	62.8583
	F2 embryos alone	67	68	68				67.6667
	gut colonization
S4A	E. coli	Undetectable			Partial			Full
	N2	86.6667	86.6667	86.6667	13.3333	13.3333	13.3333	0	0	0
	daf-2	80	80	80	20	20	20	0	0	0
	sid-2	33.3333	11.7647	22.549	56.6667	64.7059	60.6863	10	23.5294	16.7647
S4B	S. Typhimurium
	N2	26.6667	26.6667	26.6667	60	60	60	13.3333	13.3333	13.3333
	daf-2	76.4706	76.4706	76.4706	17.6471	17.6471	17.6471	5.88235	5.88235	5.88235
	sid-2	13.3333	13.3333	13.3333	66.6667	66.6667	66.6667	20	20	20
S5	dauer formation					average
	wild type	11	13.2	15.1	14.3	13.4
	sid-1	9.3	8.7	15.3		11.1
	sid-2	7.9	6.1	5.6		6.53333
	sid-3	15.5	13.6	13.9		14.3333
	sid-5	10.7	8.9	8.7		9.43333
	rde-1	10.9	8.6	10.4		9.96667
	rde-4	9.4	10	8.5		9.3
	ergo-1	10.3	17.5	24.2	10.9	15.725
	sago-1	23.3	7.5	18.6	18.2	16.9
	sago-2	14.2	9	15.2	24.7	15.775
	WM126	11.1	17.6	20.5	21.8	17.75
	WM119	8.7	10.5	13.7	13.9	11.7
	nrde-3	11.7	16.7	5.6	26.9	15.225
	dhr-3	17.7	10.5	15.3	19.9	15.85
	alg-2	13.2	15.6	13.8	15.8	14.6

## Sheet: Figure 1
Figure
		E. coli OP50	S. TyphiTy2	S. Typhimurium MST1	P. aeruginosa PAO1	P. aeruginosa PA14
1a	% growth	100	92.385	85.34	66.5154	0
1b	% dauers	0	0	9.4375	5.28571	0
		E. coli OP50	P. aeruginosa PAO1	dauers on P. aeruginosa PAO1
1e	average CFU per F2 worm	102.111	1475.11	0

## Sheet: Figure 2
Figure
2a	Developmental time course	L1	L2	L3	Dauer like	L4	Adults
	E. coli OP50 24h	6.7	92.8	0.5	0	0	0
	P. aeruginosa PAO1 24h	34	57.8333	0	8.16667	0	0
	S. Typhimurium MST1 24 h	30.6478	64.6898	0.509553	4.66237	0	0
	E. coli OP50 48h	1.92222	6.57778	31.7667	0	59.7	0
	P. aeruginosa PAO1 48h	0.216667	13.75	24.45	10.2667	51.3167	0
	S. Typhimurium MST1 48 h	0.363636	13.1826	26.2868	9.91352	50.2535	0
	E. coli OP50 72h	0	0	4.55	0	5.43333	90
	P. aeruginosa PAO1 72h	0	0	2.83333	9.83333	8.66667	78.6
	S. Typhimurium MST1 72 h	0	0.4329	6.55394	10.7594	8.90241	73.3513
2b	% of dauer-like animals	24h	48h	72h
	E. coli OP50	0	0	0
	P. aeruginosa PAO1	8.16667	10.2667	9.83333
	S. Typhimurium MST1	4.66237	9.91352	10.7594
	% dauers	F1	F2	F3	F4
2c	P. aeruginosa PAO1	0	4.6	5.53333	10.2667
2d	S. Typhimurium MST1	0	10.2667	6	4

## Sheet: Figure 3
Figure
3b	% dauers	E. coli killed	P. aeruginosa live	P. aeruginosa killed	S. Typhimurium live	S. Typhimurium killed
		0	5.8	0	8.16667	0
3c	% dauers	F1 PAO to F2 PAO1	10
		F1 PAO to F2 PAO1 UV killed	0
		F1 PAO1 to F2 OP50	0
		F1 MST1 to F2 MST1	8.4
		F1 MST1 to F2 MST1 UV killed	0
		F1 MST1 to F2 OP50	0
3d	% of each population of total dauers	experienced	naïve
	E. coli OP50	0	0
	P. aeruginosa PAO1	100	0
	S. Typhimurium MST1	100	0
3e	% dauers	E. coli OP50	0
		P. aeruginosa PAO1	5.35556
		E. coli (P) + PAO1(S)	0
		S. Typhimurium MST1	8.13333
		E. coli (P) + MST1 (S)	0
3f		growth	dauer formation
	E. coli OP50	100	0
	F2 hatched on parental plates	62.9	4.82
	F2 embryos alone	67.6667	5.1

## Sheet: Figure 4
Figure
4b		always on E. coli OP50	subject to changes on food
	F1	0	0
	F2	0	5.68714
	F3	0	0
	F4	0	0
	F5	0	4.22286
	F6	0	6.23875
Figure
4d	F3	5.3
	F4	5.56667
	F5	4.76667
	F6	5.6
	F7	5.73333
	F8	0.533333
	F9	0.366667
	F10	0

## Sheet: Figure 5
Figure
5b	dauer formation		self	crossed maternal	crossed paternal
		P. aeruginosa PAO1	4.6	27.7667	0
		S. Typhimurium MST1	6.43333	28.6333	0

## Sheet: Figure 6
Figure		6a	6b	6c
6	Growth compared to wt on:	E. coli	S. Typhimurium	P. aeruginosa
	wt	100	100	100
	sid-1	109.2	80.8	100.133
	sid-2	16.6	10.45	42.0667
	sid-3	84.2	57.3667	43.25
	sid-5	99.68	103.267	79.3667
	rde-1	83.7667	83.2667	73.2
	rde-4	60.6333	80.5	51.6667
	ergo-1	91.125	87.6	75.3333
	sago-1	95.525	79.3333	48
	sago-2	92.675	61.4	60.0333
	MAGO12	39.4667	33.7667	13.8667
	WM126	82.175	80.4333	77.5
	WM119	121.3	106.067	118.2
	nrde-3	84.775	10.25	7.35
	drh-3	62.3667	75.1333	49.3667
	alg-2	101.933	83.9	104.4
			6d	6e
	dauer formation on:	E. coli	S. Typhimurium	P. aeruginosa
	WT	0	9.4375	4.51111
	sid-1	0	5.86667	1.4
	sid-2	0	1.075	0
	sid-3	0	3.23333	0
	sid-5	0	13.4333	2.08
	rde-1	0	0.4	0
	rde-4	0	3.5	0.366667
	ergo-1	0	10.1	0.7
	sago-1	0	9.06667	0.733333
	sago-2	0	1.53333	0
	nrde-3	0	8.8	0.95
	WM126	0	2.03333	0.866667
	WM119	0	0.5	0
	alg-2	0	3.4	1

## Sheet: Figure 7
Figure
7a	GFP positive cells	F1	E. coli OP50	P. aeruginosa PAO1	S. Typhimurium MST1
		0	0	0	0
		24	17.4	18.8	20
		48	28.9	79.7	52.2
		72	40	100	70.7
7b	GFP positive cells	F2	E. coli OP50	P. aeruginosa PAO1	S. Typhimurium MST1
		0	0	78.5	84
		24	17.8	67.8	97.6
		48	22.2	83.1	83

## Sheet: Figure S1
Figure S1
a	% dauers on
	starvation	12.22
	S. Typhimurium MST1	9.4375
	P. aeruginosa PAO1	5.28571
b	pharyngeal pumping	pumps per minute
	E. coli OP50	283.333
	S. Typhimurium MST1	364.667
	P. aeruginosa PAO1	354

## Sheet: FIgure S2
S2a	Total siderophores (CAS)	PAO1 +Pi	0.143038
		PAO1 -Pi	0.218479
	Pyoverdin	PAO1 +Pi	46.565
		PAO1 -Pi	58.4504
	Pyocianin	PAO1 +Pi	4.60137
		PAO1 -Pi	14.4971
		2b	2c
S2b and c		growth	dauer formation
	E. coli OP50	100	0
	P. aeruginosa PAO1 High Pi	62.8583	5.28571
	P. aeruginosa PAO1 Low Pi	41.6667	0.733333
S2d and e		growth	dauer formation
	wild type	60.4373	4.546
	lasR	73.54	0.353333
	pvdS	60.6633	0.853333
	ppk1	76.52	1.10667

[truncated: 3 more sheets: Figure S3, Figure S4, Figure S5]
