# Supplementary material for: Transgenerational Diapause as an Avoidance Strategy against Bacterial Pathogens in Caenorhabditis elegans
Source: mBio. 2017 Oct 10;8(5):e01234-17. doi: 10.1128/mBio.01234-17 (PMC5635688; doi:10.1128/mBio.01234-17)
Supplement: DATA SET S2 [file mbo005173513sd2.xlsx]

## Sheet: all stats
Figure 1a
One-way ANOVA	ANOVA table	SS	DF	MS	F	P
Growth on bacteria	Bacterial strains	24430	4	6108	F4, 33 = 53.21	P < 0.0001
	Residual	3788	33	114.8
	Total	28218	37
post-hoc test
Dunnett's multiple comparisons test	Mean Diff.	95% CI of diff.	Significant?	Summary
E. coli OP50 vs. S. TyphiTy2	7.615	-8.254 to 23.48	No	ns
E. coli OP50 vs. S. Typhimurium MST1	14.66	0.4666 to 28.85	Yes	*
E. coli OP50 vs. P. aeruginosa PAO1	33.48	19.92 to 47.05	Yes	****
E. coli OP50 vs. P. aeruginosa PA14	100	80.56 to 119.4	Yes	****
Figure 1b
One-way ANOVA	ANOVA table	SS	DF	MS	F	P
dauer formation on pathogens	Bacterial strains	486.2	4	121.6	F4, 25 = 64.48	P < 0.0001
	Residual	47.13	25	1.885
	Total	533.4	29
post-hoc test
Dunnett's multiple comparisons test	Mean Diff.	95% CI of diff.	Significant?	Summary
E. coli OP50 vs. S. TyphiTy2	0	-2.067 to 2.067	No	ns
E. coli OP50 vs. S. Typhimurium MST1	-9.438	-11.37 to -7.504	Yes	****
E. coli OP50 vs. P. aeruginosa PAO1	-5.286	-7.277 to -3.294	Yes	****
E. coli OP50 vs. P. aeruginosa PA14	0	-2.531 to 2.531	No	ns
Figure 1e
One-way ANOVA	ANOVA table	SS	DF	MS	F	P value
CFU per worm	food condition	12210000	2	6107000	F2, 24 = 36.50	P < 0.0001
	Residual	4015000	24	167305
	Total	16230000	26
post-hoc test
Tukey's multiple comparisons test	Mean Diff.	95% CI of diff.	Significant?	Summary
E. coli vs. P. aeruginosa	-1373	-1855 to -891.5	Yes	****
E. coli vs. dauers on P. aeruginosa	102.1	-379.4 to 583.6	No	ns
P. aeruginosa vs. dauers on P. aeruginosa	1475	993.6 to 1957	Yes	****
Figure 2b
Two-way Anova	ANOVA table	SS	DF	MS	F	P value
Only dauer like	Time after hatching (t)	37.84	4	9.461	F4, 29 = 3.882	P = 0.0121
	bacterial food (BF)	43.2	2	21.6	F2, 29 = 8.862	P = 0.0010
	txBF	666.8	2	333.4	F2, 29 = 136.8	P < 0.0001
	Residual	70.68	29	2.437
post-hoc test
Dunnett's multiple comparisons test	Mean Diff.	95% CI of diff.	Significant?	Summary
24
E. coli OP50 vs. P. aeruginosa PAO1	-8.165	-11.13 to -5.202	Yes	****
E. coli OP50 vs. S. Typhimurium MST1	-4.662	-7.626 to -1.699	Yes	**
48
E. coli OP50 vs. P. aeruginosa PAO1	-10.32	-12.42 to -8.226	Yes	****
E. coli OP50 vs. S. Typhimurium MST1	-9.914	-12.11 to -7.716	Yes	****
72
E. coli OP50 vs. P. aeruginosa PAO1	-9.858	-12.42 to -7.292	Yes	****
E. coli OP50 vs. S. Typhimurium MST1	-10.76	-13.33 to -8.193	Yes	****
Figure 2c
One-way ANOVA	ANOVA table	SS	DF	MS	F	P
Intergenerational MST1	Generations	159.4	3	53.14	F3, 8 = 21.90	P = 0.0003
	Residual	19.41	8	2.427
	Total	178.8	11
post-hoc test
Tukey's multiple comparisons test	Mean Diff.	95% CI of diff.	Significant?	Summary
F1 vs. F2	-4.6	-8.673 to -0.5269	Yes	*
F1 vs. F3	-5.533	-9.606 to -1.460	Yes	*
F1 vs. F5	-10.27	-14.34 to -6.194	Yes	***
F2 vs. F3	-0.9333	-5.006 to 3.140	No	ns
F2 vs. F5	-5.667	-9.740 to -1.594	Yes	**
F3 vs. F5	-4.733	-8.806 to -0.6602	Yes	*
Figure 2d
One-way ANOVA	ANOVA table	SS	DF	MS	F	P
Intergenerational PAO1	Generations	164.2	3	54.72	F3, 8 = 11.86	P = 0.0026
	Residual	36.91	8	4.613
	Total	201.1	11
post-hoc test
Tukey's multiple comparisons test	Mean Diff.	95% CI of diff.	Significant?	Summary
F1 vs. F2	-10.27	-15.88 to -4.651	Yes	**
F1 vs. F3	-6	-11.62 to -0.3840	Yes	*
F1 vs. F5	-4	-9.616 to 1.616	No	ns
F2 vs. F3	4.267	-1.349 to 9.883	No	ns
F2 vs. F5	6.267	0.6506 to 11.88	Yes	*
F3 vs. F5	2	-3.616 to 7.616	No	ns
Figure 3b (dauer formation)
One-way ANOVA	ANOVA table	SS	DF	MS	F	P value
live vs killed bacteria	Treatment (between columns)	367.9	4	91.98	F 4, 25 = 21.79	P < 0.0001
	Residual (within columns)	105.5	25	4.221
	Total	473.5	29
post-hoc test
Tukey's multiple comparisons test	Mean Diff.	95% CI of diff.	Significant?	Summary
E. coli killed vs. P. aeruginosa live	-5.8	-9.284 to -2.316	Yes	***
E. coli killed vs. P. aeruginosa killed	0	-3.484 to 3.484	No	ns
E. coli killed vs. S. Typhimurium live	-8.167	-11.65 to -4.683	Yes	****
E. coli killed vs. S. Typhimurium killed	0	-3.484 to 3.484	No	ns
P. aeruginosa live vs. P. aeruginosa killed	5.8	2.316 to 9.284	Yes	***
P. aeruginosa live vs. S. Typhimurium live	-2.367	-5.850 to 1.117	No	ns
P. aeruginosa live vs. S. Typhimurium killed	5.8	2.316 to 9.284	Yes	***
P. aeruginosa killed vs. S. Typhimurium live	-8.167	-11.65 to -4.683	Yes	****
P. aeruginosa killed vs. S. Typhimurium killed	0	-3.484 to 3.484	No	ns
S. Typhimurium live vs. S. Typhimurium killed	8.167	4.683 to 11.65	Yes	****
Figure 3c	ANOVA table	SS	DF	MS	F	P value
One-way ANOVA	Treatment (between columns)	342.4	5	68.48	F 5, 12 = 19.75	P < 0.0001
dauer formation change of bacteria	Residual (within columns)	41.6	12	3.467
	Total	384	17
post-hoc test
Tukey's multiple comparisons test	Mean Diff.	95.00% CI of diff.	Significant?	Summary
F1 PAO1 to F2 PAO1 vs. F1 PAO1 to F2 PAO1 UV killed	10	4.894 to 15.11	Yes	***
F1 PAO1 to F2 PAO1 vs. F1 PAO1 to F2 OP50	10	4.894 to 15.11	Yes	***
F1 PAO1 to F2 PAO1 vs. F1 MST1 to F2 MST1	1.6	-3.506 to 6.706	No	ns
F1 PAO1 to F2 PAO1 vs. F1 MST1 to F2 MST1 UV killed	10	4.894 to 15.11	Yes	***
F1 PAO1 to F2 PAO1 vs. F1 MST1 to F2 OP50	10	4.894 to 15.11	Yes	***
F1 PAO1 to F2 PAO1 UV killed vs. F1 PAO1 to F2 OP50	0	-5.106 to 5.106	No	ns
F1 PAO1 to F2 PAO1 UV killed vs. F1 MST1 to F2 MST1	-8.4	-13.51 to -3.294	Yes	**
F1 PAO1 to F2 PAO1 UV killed vs. F1 MST1 to F2 MST1 UV killed	0	-5.106 to 5.106	No	ns
F1 PAO1 to F2 PAO1 UV killed vs. F1 MST1 to F2 OP50	0	-5.106 to 5.106	No	ns
F1 PAO1 to F2 OP50 vs. F1 MST1 to F2 MST1	-8.4	-13.51 to -3.294	Yes	**
F1 PAO1 to F2 OP50 vs. F1 MST1 to F2 MST1 UV killed	0	-5.106 to 5.106	No	ns
F1 PAO1 to F2 OP50 vs. F1 MST1 to F2 OP50	0	-5.106 to 5.106	No	ns
F1 MST1 to F2 MST1 vs. F1 MST1 to F2 MST1 UV killed	8.4	3.294 to 13.51	Yes	**
F1 MST1 to F2 MST1 vs. F1 MST1 to F2 OP50	8.4	3.294 to 13.51	Yes	**
F1 MST1 to F2 MST1 UV killed vs. F1 MST1 to F2 OP50	0	-5.106 to 5.106	No	ns
Figure 3e (dauer formation)
One-way ANOVA	ANOVA table	SS	DF	MS	F	P value
dauer formation supernatant	Treatment (between columns)	263	4	65.75	F4, 19 = 16.18	P < 0.0001
	Residual (within columns)	77.2	19	4.063
	Total	340.2	23
post-hoc test
Tukey's multiple comparisons test	Mean Diff.	95% CI of diff.	Significant?	Summary
E. coli OP50 vs. P. aeruginosa PAO1	-5.356	-9.397 to -1.315	Yes	**
E. coli OP50 vs. E. coli (P) + PAO1(S)	0	-4.949 to 4.949	No	ns
E. coli OP50 vs. S. Typhimurium MST1	-8.133	-12.42 to -3.847	Yes	***
E. coli OP50 vs. E. coli (P) + MST1 (S)	0	-4.949 to 4.949	No	ns
P. aeruginosa PAO1 vs. E. coli (P) + PAO1(S)	5.356	1.315 to 9.397	Yes	**
P. aeruginosa PAO1 vs. S. Typhimurium MST1	-2.778	-5.972 to 0.4169	No	ns
P. aeruginosa PAO1 vs. E. coli (P) + MST1 (S)	5.356	1.315 to 9.397	Yes	**
E. coli (P) + PAO1(S) vs. S. Typhimurium MST1	-8.133	-12.42 to -3.847	Yes	***
E. coli (P) + PAO1(S) vs. E. coli (P) + MST1 (S)	0	-4.949 to 4.949	No	ns
S. Typhimurium MST1 vs. E. coli (P) + MST1 (S)	8.133	3.847 to 12.42	Yes	***
Figure 3f
One-way ANOVA	ANOVA table	SS	DF	MS	F	P value
dauer formation embryos alone	Treatment (between columns)	58.34	2	29.17	F 2, 13 = 12.38	P = 0.0010
	Residual (within columns)	30.64	13	2.357
	Total	88.97	15
Tukey's multiple comparisons test	Mean Diff.	95.00% CI of diff.	Significant?	Summary
E. coli OP50 vs. F2 hatched on parental plates	-4.82	-7.488 to -2.152	Yes	***
E. coli OP50 vs. F2 embryos alone	-5.1	-8.41 to -1.79	Yes	**
F2 hatched on parental plates vs. F2 embryos alone	-0.28	-2.948 to 2.388	No	ns
Figure 4b	ANOVA table
Two-way ANOVA	Source of variation	SS	DF	MS	F	P
transgenerational	Generations (G)	104.6	3	34.86	F 3, 59 = 16.23	< 0.0001
	bacterial food (BF)	269.9	1	269.9	F 1, 59 = 125.7	< 0.0001
	G x BF	104.6	3	34.86	F 3, 59 = 16.23	< 0.0001
	Residual	126.7	59	2.148
Sidak's multiple comparisons test	Mean Diff.	95% CI of diff.	Significant?	Summary	Adjusted P Value
always on E. coli OP50:F1 vs. always on E. coli OP50:F2	0	-2.255 to 2.255	No	ns	> 0.9999
always on E. coli OP50:F1 vs. always on E. coli OP50:F5	0	-2.255 to 2.255	No	ns	> 0.9999
always on E. coli OP50:F1 vs. always on E. coli OP50:F6	0	-2.255 to 2.255	No	ns	> 0.9999
always on E. coli OP50:F1 vs. subject to changes in food:F1	0	-2.255 to 2.255	No	ns	> 0.9999
always on E. coli OP50:F1 vs. subject to changes in food:F2	-5.687	-8.098 to -3.277	Yes	****	< 0.0001
always on E. coli OP50:F1 vs. subject to changes in food:F5	-4.223	-6.633 to -1.812	Yes	****	< 0.0001
always on E. coli OP50:F1 vs. subject to changes in food:F6	-6.239	-8.563 to -3.914	Yes	****	< 0.0001
always on E. coli OP50:F2 vs. always on E. coli OP50:F5	0	-2.255 to 2.255	No	ns	> 0.9999
always on E. coli OP50:F2 vs. always on E. coli OP50:F6	0	-2.255 to 2.255	No	ns	> 0.9999
always on E. coli OP50:F2 vs. subject to changes in food:F1	0	-2.255 to 2.255	No	ns	> 0.9999
always on E. coli OP50:F2 vs. subject to changes in food:F2	-5.687	-8.098 to -3.277	Yes	****	< 0.0001
always on E. coli OP50:F2 vs. subject to changes in food:F5	-4.223	-6.633 to -1.812	Yes	****	< 0.0001
always on E. coli OP50:F2 vs. subject to changes in food:F6	-6.239	-8.563 to -3.914	Yes	****	< 0.0001
always on E. coli OP50:F5 vs. always on E. coli OP50:F6	0	-2.255 to 2.255	No	ns	> 0.9999
always on E. coli OP50:F5 vs. subject to changes in food:F1	0	-2.255 to 2.255	No	ns	> 0.9999
always on E. coli OP50:F5 vs. subject to changes in food:F2	-5.687	-8.098 to -3.277	Yes	****	< 0.0001
always on E. coli OP50:F5 vs. subject to changes in food:F5	-4.223	-6.633 to -1.812	Yes	****	< 0.0001
always on E. coli OP50:F5 vs. subject to changes in food:F6	-6.239	-8.563 to -3.914	Yes	****	< 0.0001
always on E. coli OP50:F6 vs. subject to changes in food:F1	0	-2.255 to 2.255	No	ns	> 0.9999
always on E. coli OP50:F6 vs. subject to changes in food:F2	-5.687	-8.098 to -3.277	Yes	****	< 0.0001
always on E. coli OP50:F6 vs. subject to changes in food:F5	-4.223	-6.633 to -1.812	Yes	****	< 0.0001
always on E. coli OP50:F6 vs. subject to changes in food:F6	-6.239	-8.563 to -3.914	Yes	****	< 0.0001
subject to changes in food:F1 vs. subject to changes in food:F2	-5.687	-8.098 to -3.277	Yes	****	< 0.0001
subject to changes in food:F1 vs. subject to changes in food:F5	-4.223	-6.633 to -1.812	Yes	****	< 0.0001
subject to changes in food:F1 vs. subject to changes in food:F6	-6.239	-8.563 to -3.914	Yes	****	< 0.0001
subject to changes in food:F2 vs. subject to changes in food:F5	1.464	-1.093 to 4.021	No	ns	0.8546
subject to changes in food:F2 vs. subject to changes in food:F6	-0.5516	-3.027 to 1.924	No	ns	> 0.9999
subject to changes in food:F5 vs. subject to changes in food:F6	-2.016	-4.492 to 0.4598	No	ns	0.2475
Figure 4d
One-way ANOVA	ANOVA table	SS	DF	MS	F	P value
transgenerational	Treatment (between columns)	148.1	7	21.16	F7, 16 = 15.41	P < 0.0001
	Residual (within columns)	21.97	16	1.373
	Total	170.1	23
post-hoc test
F3 vs. F4	-0.2667	-3.579 to 3.046	No	ns
F3 vs. F5	0.5333	-2.779 to 3.846	No	ns
F3 vs. F6	-0.3	-3.613 to 3.013	No	ns
F3 vs. F7	-0.4333	-3.746 to 2.879	No	ns
F3 vs. F8	4.767	1.454 to 8.079	Yes	**
F3 vs. F9	4.933	1.621 to 8.246	Yes	**
F3 vs. F10	5.3	1.987 to 8.613	Yes	***
F4 vs. F5	0.8	-2.513 to 4.113	No	ns
F4 vs. F6	-0.03333	-3.346 to 3.279	No	ns
F4 vs. F7	-0.1667	-3.479 to 3.146	No	ns
F4 vs. F8	5.033	1.721 to 8.346	Yes	**
F4 vs. F9	5.2	1.887 to 8.513	Yes	**
F4 vs. F10	5.567	2.254 to 8.879	Yes	***
F5 vs. F6	-0.8333	-4.146 to 2.479	No	ns
F5 vs. F7	-0.9667	-4.279 to 2.346	No	ns
F5 vs. F8	4.233	0.9206 to 7.546	Yes	**
F5 vs. F9	4.4	1.087 to 7.713	Yes	**
F5 vs. F10	4.767	1.454 to 8.079	Yes	**
F6 vs. F7	-0.1333	-3.446 to 3.179	No	ns
F6 vs. F8	5.067	1.754 to 8.379	Yes	**
F6 vs. F9	5.233	1.921 to 8.546	Yes	**
F6 vs. F10	5.6	2.287 to 8.913	Yes	***
F7 vs. F8	5.2	1.887 to 8.513	Yes	**
F7 vs. F9	5.367	2.054 to 8.679	Yes	***
F7 vs. F10	5.733	2.421 to 9.046	Yes	***
F8 vs. F9	0.1667	-3.146 to 3.479	No	ns
F8 vs. F10	0.5333	-2.779 to 3.846	No	ns
F9 vs. F10	0.3667	-2.946 to 3.679	No	ns
Figure 6a
One-way ANOVA	ANOVA table	SS	DF	MS	F	P value
RNAi mutants on E. coli (growth)	Treatment (between columns)	32316	15	2154	F15, 43 = 11.58	P < 0.0001
	Residual (within columns)	8000	43	186
	Total	40316	58
Dunnett's multiple comparisons test	Mean Diff.	95% CI of diff.	Significant?	Summary
WT vs. sid-1	-9.2	-42.16 to 23.76	No	ns
WT vs. sid-2	83.4	50.44 to 116.4	Yes	****
WT vs. sid-3	14.37	-14.18 to 42.91	No	ns
WT vs. sid-5	4.333	-24.21 to 32.88	No	ns
WT vs. rde-1	16.23	-16.73 to 49.19	No	ns
WT vs. rde-4	39.37	6.407 to 72.33	Yes	*
WT vs. ergo-1	8.875	-21.96 to 39.71	No	ns
WT vs. sago-1	4.475	-26.36 to 35.31	No	ns
WT vs. sago-2	7.325	-23.51 to 38.16	No	ns
WT vs. MAGO12	60.53	27.57 to 93.49	Yes	****
WT vs. WM 126	17.83	-13.01 to 48.66	No	ns
WT vs. WM 119	-21.3	-54.26 to 11.66	No	ns
WT vs. nrde-3	15.23	-15.61 to 46.06	No	ns
WT vs. drh-3	37.63	4.673 to 70.59	Yes	*
WT vs. alg-2	-1.933	-34.89 to 31.03	No	ns
Figure 6b
One-way ANOVA	ANOVA table	SS	DF	MS	F	P value
RNAi mutants on MST1 (growth)	Treatment (between columns)	978.8	15	65.26	F 15, 38 = 9.863	P < 0.0001
	Residual (within columns)	251.4	38	6.616
	Total	1230	53
Dunnett's multiple comparisons test	Mean Diff.	95% CI of diff.	Significant?	Summary
WT vs. sid-1	19.2	-30.03 to 68.43	No	ns
WT vs. sid-2	89.55	34.50 to 144.6	Yes	***
WT vs. sid-3	42.63	-6.601 to 91.87	No	ns
WT vs. sid-5	-3.267	-52.50 to 45.97	No	ns
WT vs. rde-1	16.73	-32.50 to 65.97	No	ns
WT vs. rde-4	19.5	-29.73 to 68.73	No	ns
WT vs. ergo-1	12.4	-36.83 to 61.63	No	ns
WT vs. sago-1	20.67	-28.57 to 69.90	No	ns
WT vs. sago-2	38.6	-10.63 to 87.83	No	ns
WT vs. MAGO12	66.23	17.00 to 115.5	Yes	**
WT vs. WM126	19.57	-29.67 to 68.80	No	ns
WT vs. WM119	-6.067	-55.30 to 43.17	No	ns
WT vs. nrde-3	24.87	-24.37 to 74.10	No	ns
WT vs. drh-3	89.75	34.70 to 144.8	Yes	***
WT vs. alg-2	16.1	-33.13 to 65.33	No	ns
Figure 6c
One-way ANOVA	ANOVA table	SS	DF	MS	F	P value
RNAi mutants on PAO1(growth)	Treatment (between columns)	39310	15	2621	F15, 30 = 11.63	P < 0.0001
	Residual (within columns)	6758	30	225.3
	Total	46069	45
Dunnett's multiple comparisons test	Mean Diff.	95% CI of diff.	Significant?	Summary
WT vs. sid-1	-0.1333	-37.13 to 36.86	No	ns
WT vs. sid-2	57.93	20.94 to 94.93	Yes	***
WT vs. sid-3	56.75	22.14 to 91.36	Yes	***
WT vs. sid-5	20.63	-16.36 to 57.63	No	ns
WT vs. rde-1	26.8	-10.20 to 63.80	No	ns
WT vs. rde-4	48.33	11.34 to 85.33	Yes	**
WT vs. ergo-1	24.67	-12.33 to 61.66	No	ns
WT vs. sago-1	52	15.00 to 89.00	Yes	**
WT vs. sago-2	39.97	2.971 to 76.96	Yes	*
WT vs. MAGO12	86.13	49.14 to 123.1	Yes	****
WT vs. WM126	22.5	-18.86 to 63.86	No	ns
WT vs. WM119	-18.2	-59.56 to 23.16	No	ns
WT vs. nrde-3	50.63	13.64 to 87.63	Yes	**
WT vs. drh-3	92.65	51.29 to 134.0	Yes	****
WT vs. alg-2	-4.4	-41.40 to 32.60	No	ns
Figure 6d
One-way ANOVA	ANOVA table	SS	DF	MS	F	P value
RNAi mutants on MST1 (dauer formation)	Treatment (between columns)	815.8	13	62.75	F13, 34 = 8.486	P < 0.0001
	Residual (within columns)	251.4	34	7.394
	Total	1067	47
Dunnett's multiple comparisons test	Mean Diff.	95% CI of diff.	Significant?	Summary
WT vs. sid-1	3.571	-1.614 to 8.756	No	ns
WT vs. sid-2	9.438	4.253 to 14.62	Yes	****
WT vs. sid-3	5.938	1.248 to 10.63	Yes	**
WT vs. sid-5	-3.996	-9.181 to 1.189	No	ns
WT vs. rde-1	9.038	3.853 to 14.22	Yes	***
WT vs. rde-4	5.938	0.7528 to 11.12	Yes	*
WT vs. ergo-1	-0.6625	-5.847 to 4.522	No	ns
WT vs. sago-1	0.3708	-4.814 to 5.556	No	ns
WT vs. sago-2	7.904	2.719 to 13.09	Yes	***
WT vs. MAGO12	9.438	4.253 to 14.62	Yes	****
WT vs. WM126	7.404	2.219 to 12.59	Yes	**
WT vs. WM119	8.938	3.753 to 14.12	Yes	***
WT vs. nrde-3	0.6375	-4.547 to 5.822	No	ns
WT vs. drh-3	9.438	4.253 to 14.62	Yes	****
WT vs. alg-2	6.038	0.8528 to 11.22	Yes	*
Figure 6e
One-way ANOVA	ANOVA table	SS	DF	MS	F	P value
RNAi mutants on PAO1(dauer formation)	Treatment (between columns)	136.9	15	9.126	F15, 39 = 4.443	P < 0.0001
	Residual (within columns)	80.1	39	2.054
	Total	217	54
Dunnett's multiple comparisons test	Mean Diff.	95% CI of diff.	Significant?	Summary
WT vs. sid-1	3.111	0.2702 to 5.952	Yes	*
WT vs. sid-2	4.511	1.670 to 7.352	Yes	***
WT vs. sid-3	4.511	1.670 to 7.352	Yes	***
WT vs. sid-5	2.431	0.05426 to 4.808	Yes	*
WT vs. rde-1	4.511	1.670 to 7.352	Yes	***
WT vs. rde-4	4.144	1.304 to 6.985	Yes	**
WT vs. ergo-1	3.811	0.9702 to 6.652	Yes	**
WT vs. sago-1	3.778	0.9369 to 6.619	Yes	**
WT vs. sago-2	4.511	1.670 to 7.352	Yes	***
WT vs. MAGO12	4.511	1.670 to 7.352	Yes	***
WT vs. WM 126	3.644	0.8036 to 6.485	Yes	**
WT vs. WM 119	4.511	1.670 to 7.352	Yes	***
WT vs. nrde-3	3.561	0.2299 to 6.892	Yes	*
WT vs. drh-3	4.511	1.670 to 7.352	Yes	***
WT vs. alg-2	3.511	0.6702 to 6.352	Yes	**
Figure 7a
Two-Way Anova	ANOVA table	SS	DF	MS	F	P value
DAF-16 expression (F1)	time in bacteria	29590	3	9863	F3, 6 = 235.4	P<0.0001
	Column Factor	9898	2	4949	F2, 4 = 169	P=0.0001
	Interaction: time in bacteria x Column Factor	8896	6	1483	F6, 12 = 63.61	P<0.0001
	Interaction: time in bacteria x Subjects	251.4	6	41.9
	Interaction: Column Factor x Subjects	117.1	4	29.28
	Subjects	131.8	2	65.89
	Residual	279.7	12	23.31
Dunnett's multiple comparisons test	Mean Diff.	95.00% CI of diff.	Significant?	Summary
Row 1
E. coli OP50 vs. P. aeruginosa PAO1	0	-9.865 to 9.865	No	ns
E. coli OP50 vs. S. Typhimurium MST1	0	-9.865 to 9.865	No	ns
Row 2
E. coli OP50 vs. P. aeruginosa PAO1	-1.433	-11.3 to 8.433	No	ns
E. coli OP50 vs. S. Typhimurium MST1	-58.9	-68.76 to -49.03	Yes	****
Row 3
E. coli OP50 vs. P. aeruginosa PAO1	-50.86	-60.72 to -40.99	Yes	****
E. coli OP50 vs. S. Typhimurium MST1	-61.75	-71.61 to -51.88	Yes	****
Row 4
E. coli OP50 vs. P. aeruginosa PAO1	-60	-69.87 to -50.13	Yes	****
E. coli OP50 vs. S. Typhimurium MST1	-37.18	-47.04 to -27.31	Yes	****
Figure 7b
Two-Way Anova	ANOVA table	SS	DF	MS	F	P value
DAF-16 expression (F2)	Row Factor	376.6	2	188.3	F2, 4 = 6.162	P=0.0600
	Column Factor	29185	2	14592	F2, 4 = 655.7	P<0.0001
	Interaction: Row Factor x Column Factor	1225	4	306.3	F4, 8 = 10.05	P=0.0033
	Interaction: Row Factor x Subjects	122.2	4	30.56
	Interaction: Column Factor x Subjects	89.02	4	22.25
	Subjects	190.1	2	95.03
	Residual	243.9	8	30.49
Dunnett's multiple comparisons test	Mean Diff.	95.00% CI of diff.	Significant?	Summary
Row 1
E. coli OP50 vs. P. aeruginosa PAO1	-78.46	-90.51 to -66.41	Yes	****
E. coli OP50 vs. S. Typhimurium MST1	-83.97	-96.03 to -71.92	Yes	****
Row 2
E. coli OP50 vs. P. aeruginosa PAO1	-50	-62.05 to -37.95	Yes	****
E. coli OP50 vs. S. Typhimurium MST1	-79.84	-91.89 to -67.79	Yes	****
Row 3
E. coli OP50 vs. P. aeruginosa PAO1	-60.91	-72.96 to -48.86	Yes	****
E. coli OP50 vs. S. Typhimurium MST1	-60.79	-72.84 to -48.74	Yes	****
Figure S1b
One-way ANOVA	ANOVA table	SS	DF	MS	F	P value
Pharyngeal Pumping	Treatment (between columns)	11723	2	5861	F2, 6 = 57.34	P = 0.0001
	Residual (within columns)	613.3	6	102.2
	Total	12336	8
Dunnett's multiple comparisons test	Mean Diff.	95.00% CI of diff.	Significant?	Summary
E. coli OP50 vs. S. Typhimurium MST1	-81.33	-105 to -57.7	Yes	***
E. coli OP50 vs. P. aeruginosa PAO1	-70.67	-94.3 to -47.03	Yes	***
Figure S2a
t-test
Total Syderophores (CAS)		Pyocianin		Pyoverdin
P value	0.0027	P value	<0.0001	P value	0.0005
P value summary	**	P value summary	****	P value summary	***
Significantly different (P < 0.05)?	Yes	Significantly different (P < 0.05)?	Yes	Significantly different (P < 0.05)?	Yes
One- or two-tailed P value?	Two-tailed	One- or two-tailed P value?	Two-tailed	One- or two-tailed P value?	Two-tailed
t, df	t=3.956 df=10	t, df	t=13.41 df=10	t, df	t=5.017 df=10
F test to compare variances		F test to compare variances		F test to compare variances
F, DFn, Dfd	1.545, 5, 5	F, DFn, Dfd	4.802, 5, 5	F, DFn, Dfd	4.144, 5, 5
P value	0.6447	P value	0.1101	P value	0.1448
P value summary	ns	P value summary	ns	P value summary	ns
Significantly different (P < 0.05)?	No	Significantly different (P < 0.05)?	No	Significantly different (P < 0.05)?	No
Figure S2b
One-way ANOVA	ANOVA table	SS	DF	MS	F	P value
growth	Treatment (between columns)	5295	2	2647	F2, 9 = 37.15	P < 0.0001
	Residual (within columns)	641.4	9	71.27
	Total	5936	11
Tukey's multiple comparisons test	Mean Diff.	95% CI of diff.	Significant?	Summary
E. coli OP50 vs. High Pi	37.14	20.47 to 53.81	Yes	***
E. coli OP50 vs. Low Pi	58.33	39.09 to 77.58	Yes	****
High Pi vs. Low Pi	21.19	4.525 to 37.86	Yes	*
Figure S2c
One-way ANOVA	ANOVA table	SS	DF	MS	F	P value
dauer formation	Treatment (between columns)	78.98	2	39.49	F2, 10 = 24.32	P = 0.0001
	Residual (within columns)	16.24	10	1.624
	Total	95.22	12
Tukey's multiple comparisons test	Mean Diff.	95% CI of diff.	Significant?	Summary
E. coli OP50 vs. High Pi	-5.286	-7.696 to -2.875	Yes	***
E. coli OP50 vs. Low Pi	-0.7333	-3.585 to 2.119	No	ns
High Pi vs. Low Pi	4.552	2.142 to 6.963	Yes	**
Figure S2d
One-way ANOVA	ANOVA table	SS	DF	MS	F	P value
growth	Treatment (between columns)	858.6	3	286.2	F 3, 14 = 6.147	P = 0.0069
	Residual (within columns)	651.9	14	46.56
	Total	1511	17
Dunnett's multiple comparisons test	Mean Diff.	95% CI of diff.	Significant?	Summary	Adjusted P Value
wild type vs. lasR	-13.1	-25.07 to -1.135	Yes	*	0.0312
wild type vs. pvdS	-0.226	-12.19 to 11.74	No	ns	> 0.9999
wild type vs. ppk1	-16.08	-28.05 to -4.115	Yes	**	0.0088
Figure S2e
One-way ANOVA	ANOVA table	SS	DF	MS	F	P value
dauer formation	Treatment (between columns)	68.38	3	22.79	F 3, 15 = 11.70	P = 0.0003
	Residual (within columns)	29.23	15	1.948
	Total	97.61	18
Dunnett's multiple comparisons test	Mean Diff.	95% CI of diff.	Significant?	Summary	Adjusted P Value
wild type vs. lasR	4.193	1.794 to 6.591	Yes	**	0.001
wild type vs. pvdS	3.693	1.294 to 6.091	Yes	**	0.003
wild type vs. ppk1	3.439	1.041 to 5.838	Yes	**	0.0053
Figure S3a
One-way ANOVA	ANOVA table	SS	DF	MS	F	P value
Live vs killed (growth)	Treatment (between columns)	3599	4	899.8	F4, 10 = 15.33	P = 0.0003
	Residual (within columns)	587	10	58.7
	Total	4186	14
Tukey's multiple comparisons test	Mean Diff.	95% CI of diff.	Significant?	Summary
E. coli killed vs. P. aeruginosa live	36.43	15.84 to 57.02	Yes	**
E. coli killed vs. P. aeruginosa killed	42.72	22.13 to 63.31	Yes	***
E. coli killed vs. S. Typhimurium live	13.67	-6.922 to 34.26	No	ns
E. coli killed vs. S. Typhimurium killed	27.45	6.858 to 48.04	Yes	**
P. aeruginosa live vs. P. aeruginosa killed	6.287	-14.30 to 26.88	No	ns
P. aeruginosa live vs. S. Typhimurium live	-22.77	-43.36 to -2.178	Yes	*
P. aeruginosa live vs. S. Typhimurium killed	-8.987	-29.58 to 11.60	No	ns
P. aeruginosa killed vs. S. Typhimurium live	-29.05	-49.64 to -8.465	Yes	**
P. aeruginosa killed vs. S. Typhimurium killed	-15.27	-35.86 to 5.314	No	ns
S. Typhimurium live vs. S. Typhimurium killed	13.78	-6.809 to 34.37	No	ns
Figure S3b
One-way ANOVA	ANOVA table	SS	DF	MS	F	P value
Supplementation (growth)	Treatment (between columns)	5128	4	1282	F4, 15 = 11.83	P = 0.0002
	Residual (within columns)	1626	15	108.4
	Total	6754	19
post-hoc test
Tukey's multiple comparisons test	Mean Diff.	95% CI of diff.	Significant?	Summary
E. coli OP50 vs. P. aeruginosa PAO1	36.88	14.15 to 59.62	Yes	**
E. coli OP50 vs. E. coli (P) + PAO1(S)	1.289	-24.96 to 27.54	No	ns
E. coli OP50 vs. S. Typhimurium MST1	24.54	1.065 to 48.02	Yes	*
E. coli OP50 vs. E. coli (P) + MST1 (S)	0	-26.25 to 26.25	No	ns
P. aeruginosa PAO1 vs. E. coli (P) + PAO1(S)	-35.59	-58.33 to -12.86	Yes	**
P. aeruginosa PAO1 vs. S. Typhimurium MST1	-12.34	-31.81 to 7.125	No	ns
P. aeruginosa PAO1 vs. E. coli (P) + MST1 (S)	-36.88	-59.62 to -14.15	Yes	**
E. coli (P) + PAO1(S) vs. S. Typhimurium MST1	23.25	-0.2247 to 46.73	No	ns
E. coli (P) + PAO1(S) vs. E. coli (P) + MST1 (S)	-1.289	-27.54 to 24.96	No	ns
S. Typhimurium MST1 vs. E. coli (P) + MST1 (S)	-24.54	-48.02 to -1.065	Yes	*
Figure S3c
One-way ANOVA	ANOVA table	SS	DF	MS	F	P value
embryos alone (growth)	Treatment (between columns)	2780	2	1390	F 2, 9 = 24.72	P = 0.0002
	Residual (within columns)	505.9	9	56.21
	Total	3285	11
Tukey's multiple comparisons test	Mean Diff.	95.00% CI of diff.	Significant?	Summary
E. coli OP50 vs. F2 hatched on parental plates	37.14	22.34 to 51.94	Yes	***
E. coli OP50 vs. F2 embryos alone	21.74	4.65 to 38.83	Yes	*
F2 hatched on parental plates vs. F2 embryos alone	-15.4	-30.2 to -0.598	Yes	*
